# Supplementary material for: Properties and Crystal Structure of the Cereibacter sphaeroides Photosynthetic Reaction Center with Double Amino Acid Substitution I(L177)H + F(M197)H
Source: Membranes (Basel). 2023 Jan 26;13(2):157. doi: 10.3390/membranes13020157 (PMC9964780; doi:10.3390/membranes13020157)
Supplement: Supplementary file 1 [file membranes-13-00157-s001.zip]

Archive with 1 entries (1 files):
- membranes-2159709-supplementary.pdf
